# Supplementary material for: Atomistic to Mesoscopic Modelling of Thermophysical Properties of Graphene-Reinforced Epoxy Nanocomposites
Source: Nanomaterials (Basel). 2023 Jun 28;13(13):1960. doi: 10.3390/nano13131960 (PMC10343328; doi:10.3390/nano13131960)
Supplement: Supplementary file 1 [file nanomaterials-13-01960-s001.zip]

Archive with 1 entries (1 files):
- nanomaterials-2447595-supplementary.pdf
